# Supplementary material for: Multipotent Cholinesterase Inhibitors for the Treatment of Alzheimer’s Disease: Synthesis, Biological Analysis and Molecular Docking Study of Benzimidazole-Based Thiazole Derivatives
Source: Molecules. 2022 Sep 18;27(18):6087. doi: 10.3390/molecules27186087 (PMC9504419; doi:10.3390/molecules27186087)
Supplement: Supplementary file 1 [file molecules-27-06087-s001.zip]

Archive with 1 entries (1 files):
- molecules-1880506-supplementary.pdf
